# Supplementary material for: Improvement of the Collection, Maintenance, and Analysis of Neoplastic Cells from Urine Specimens with the Use of CytoMatrix
Source: Methods Protoc. 2021 Sep 10;4(3):65. doi: 10.3390/mps4030065 (PMC8482097; doi:10.3390/mps4030065)
Supplement: Supplementary file 1 [file mps-04-00065-s001.zip]

Archive with 1 entries (1 files):
- mps-1351010-supplementary.pdf
